# Supplementary material for: A spatially localized DNA linear classifier for cancer diagnosis
Source: Nat Commun. 2024 May 29;15:4583. doi: 10.1038/s41467-024-48869-y (PMC11136972; doi:10.1038/s41467-024-48869-y)
Supplement: Supplementary file 4 — Source Data [file 41467_2024_48869_MOESM4_ESM.xlsx]

## Sheet: Fig. 2b
	Time (min)	Fluo. (FAM, a.u.)				Time (min)	Fluo. (FAM, a.u.)				Group	Mean (Ft - F0)	SD
		0	a×2	b×4			0	c×1	d×3		a×2	1.72	0.4392
	0	0	0	0		0	0	0	0		b×4	4.22333	0.54501
	1.0835	0.352	0.43244	0.93462		1.09317	0.38544	0.47244	0.8324		c×1	1.01333	0.29143
	2	0.45599	0.56662	1.23031		2	0.50443	0.6445	1.12522		d×3	3.1	0.5011
	2.74417	0.76306	0.94427	2.02864		2.78117	0.83018	1.17233	2.00044
	3.81367	0.92526	1.18969	2.44435		3.85133	1.00723	1.46554	2.47972
	4.882	1.05606	1.40264	2.78193		4.92133	1.14843	1.69238	2.87252
	5.95017	1.16874	1.59071	3.07105		5.99133	1.2681	1.88899	3.18571
	7.01867	1.26158	1.76701	3.30773		7.06133	1.37691	2.04581	3.44451
	8.087	1.34208	1.93218	3.5321		8.13117	1.46983	2.18333	3.65605
	9.15517	1.41035	2.07576	3.72544		9.20133	1.55471	2.30022	3.85806
	10.2238	1.48094	2.21461	3.91934		10.2715	1.63044	2.40495	4.02671
	11.2918	1.52994	2.33795	4.07076		11.3432	1.69919	2.50776	4.17029
	12.3603	1.5886	2.44541	4.23446		12.413	1.76446	2.59103	4.30186
	13.4287	1.63902	2.54927	4.36966		13.4828	1.78318	2.65364	4.40737
	14.4968	1.67862	2.64999	4.4746		14.553	1.84748	2.71953	4.50084
	15.5652	1.72131	2.74207	4.58539		15.623	1.8866	2.77751	4.58891
	16.6335	1.75519	2.82537	4.70976		16.693	1.93388	2.8367	4.67254
	17.702	1.79436	2.91067	4.80969		17.763	1.97278	2.87877	4.74517
	18.7705	1.82776	2.97702	4.9022		18.8332	2.01843	2.92778	4.81037
	19.8387	1.85288	3.04758	4.99313		19.903	2.04855	2.9668	4.86496
	20.9068	1.88737	3.1155	5.07819		20.973	2.08038	3.00334	4.92122
	21.9753	1.91513	3.17255	5.17218		22.0432	2.11707	3.04842	4.96118
	23.0437	1.93097	3.22626	5.22471		23.113	2.14851	3.07584	4.94121
	24.112	1.95929	3.27742	5.29937		24.1832	2.17083	3.10662	4.98569
	25.1803	1.97934	3.32607	5.36549		25.2533	2.20072	3.13089	5.01833
	26.2487	1.99437	3.36638	5.43136		26.3247	2.22502	3.16012	5.05837
	27.317	2.01731	3.41411	5.48916		27.3948	2.24495	3.18213	5.08613
	28.3853	2.03911	3.45197	5.5358		28.4647	2.26987	3.20636	5.12188
	29.4538	2.06629	3.49808	5.61075		29.5348	2.28285	3.23102	5.14598
	30.5222	2.07946	3.52513	5.65565		30.6047	2.30162	3.24333	5.18209
	31.5903	2.08873	3.55871	5.70441		31.675	2.32338	3.26415	5.19607
	32.6587	2.09953	3.59229	5.74621		32.7448	2.34378	3.2815	5.23726
	33.727	2.11616	3.62602	5.79485		33.8147	2.35319	3.29114	5.24636
	34.7955	2.13255	3.66038	5.82802		34.8848	2.3716	3.32044	5.267
	35.8638	2.14027	3.68053	5.86982		35.9547	2.38656	3.3297	5.29081
	36.9322	2.15599	3.70346	5.90976		37.0248	2.39663	3.34709	5.30161
	38.0003	2.16554	3.7365	5.95325		38.0948	2.41487	3.36219	5.32414
	39.0687	2.17945	3.75836	5.99161		39.1648	2.4244	3.36914	5.32838
	40.137	2.18904	3.77665	6.02304		40.235	2.43673	3.38492	5.35125
	41.2055	2.2014	3.79346	6.05791		41.3063	2.44626	3.39766	5.36431
	42.2737	2.20974	3.81794	6.07707		42.3765	2.45099	3.40308	5.38228
	43.342	2.21006	3.83592	6.11716		43.4463	2.47063	3.4159	5.3973
	44.4103	2.21778	3.84966	6.15727		44.5165	2.47284	3.4339	5.41596
	45.4788	2.22736	3.87605	6.19042		45.5865	2.47887	3.43862	5.41891
	46.5473	2.24499	3.88878	6.22705		46.6565	2.49586	3.44754	5.42903
	47.6155	2.23819	3.89791	6.24621		47.7265	2.50474	3.46063	5.44864
	48.6838	2.24624	3.91089	6.27246		48.7965	2.51624	3.47	5.46345
	49.752	2.25736	3.92074	6.29334		49.8668	2.51765	3.46723	5.4703
	50.8205	2.26016	3.94454	6.30735		50.9383	2.53123	3.47	5.46866
	51.8888	2.266	3.95844	6.34039		52.0082	2.52789	3.47684	5.48992
	52.9573	2.27007	3.96738	6.3545		53.0782	2.54143	3.48472	5.49884
	54.0255	2.2861	3.98534	6.37526		54.1482	2.54832	3.48726	5.51415
	55.0938	2.28736	3.99066	6.3928		55.2182	2.55236	3.49352	5.51267
	56.1622	2.28927	3.99697	6.44008		56.2885	2.56117	3.49365	5.52455
	57.2307	2.28982	4.00818	6.45031		57.3582	2.56396	3.50313	5.52531
	58.299	2.292	4.0243	6.46607		58.4283	2.56598	3.50974	5.54224
	59.3673	2.29728	4.03033	6.47137		59.4982	2.57346	3.51403	5.55504
	60.4358	2.29973	4.04112	6.50794		60.5683	2.57961	3.51785	5.5662
	61.5038	2.3041	4.04815	6.51507		61.6383	2.57686	3.51833	5.55937
	62.5722	2.30501	4.06061	6.53419		62.7082	2.59117	3.52562	5.58369
	63.6407	2.30928	4.06941	6.56013		63.7783	2.58644	3.53359	5.58256
	64.709	2.31983	4.08485	6.57773		64.8485	2.58642	3.52596	5.58121
	65.7772	2.32111	4.09358	6.58836		65.9202	2.60138	3.53919	5.59401
	66.8455	2.31493	4.09694	6.59884		66.99	2.60683	3.54035	5.5992
	67.9138	2.33002	4.09227	6.61079		68.06	2.60482	3.53672	5.60602
	68.9823	2.32266	4.10872	6.63025		69.13	2.61092	3.53687	5.60929
	70.0507	2.32704	4.11241	6.65837		70.1998	2.60954	3.54315	5.62454
	71.1188	2.32394	4.12755	6.66536		71.2703	2.61772	3.54779	5.63408
	72.1872	2.32949	4.1215	6.667		72.34	2.61705	3.54697	5.63408
	73.2555	2.33311	4.13262	6.69451		73.41	2.6198	3.54136	5.63845
	74.3242	2.33401	4.14171	6.70661		74.4802	2.62457	3.5498	5.64009
	75.3923	2.34122	4.1491	6.7175		75.5502	2.62863	3.55309	5.6469
	76.4608	2.34277	4.15247	6.73147		76.62	2.63272	3.55194	5.65072
	77.529	2.34057	4.15314	6.74357		77.6902	2.63613	3.54648	5.657
	78.5973	2.33877	4.15348	6.77522		78.76	2.6334	3.54349	5.65917
	79.6657	2.34303	4.16559	6.76265		79.83	2.63409	3.54218	5.67637
	80.734	2.34779	4.16896	6.79293		80.9002	2.63749	3.54166	5.67447
	81.8025	2.34792	4.17533	6.80775		81.97	2.64363	3.54401	5.67226
	82.8707	2.35269	4.16862	6.81013		83.0402	2.64431	3.54233	5.68456
	83.939	2.35604	4.18174	6.82384		84.1118	2.64567	3.54648	5.68862
	85.0073	2.36197	4.18882	6.84155		85.1817	2.6484	3.54117	5.68319
	86.0758	2.35269	4.18713	6.86599		86.2518	2.64431	3.54813	5.69903
	87.144	2.35823	4.19285	6.85014		87.3217	2.64771	3.54498	5.69654
	88.2123	2.35604	4.18678	6.85874		88.3918	2.64703	3.54068	5.71161
	89.2807	2.35475	4.19989	6.87591		89.4618	2.64703	3.54367	5.70119
	90.3492	2.35888	4.20565	6.87647		90.5318	2.65385	3.54117	5.70506
	91.4175	2.35579	4.20396	6.88693		91.6018	2.65657	3.54697	5.70833
	92.4857	2.35992	4.21141	6.91894		92.672	2.65248	3.54099	5.71816
	93.554	2.35669	4.20799	6.89901		93.7435	2.65452	3.54498	5.72523
	94.6223	2.36352	4.21911	6.93232		94.8135	2.65657	3.54349	5.73265
	95.6908	2.35475	4.22007	6.93521		95.8838	2.65929	3.55178	5.72963
	96.7592	2.36971	4.22247	6.96723		96.9535	2.65657	3.54813	5.73505
	97.8275	2.3728	4.23089	6.97421		98.0237	2.66202	3.55044	5.73152
	98.8957	2.36068	4.24062	6.97041		99.0935	2.66202	3.54764	5.73731
	99.9642	2.36327	4.23126	6.97453		100.164	2.66339	3.54745	5.74222
	101.032	2.36597	4.23828	6.99325		101.235	2.66134	3.54614	5.74714
	102.101	2.36586	4.23704	6.98214		102.305	2.65931	3.55192	5.74488
	103.169	2.36661	4.23089	7.01262		103.377	2.66884	3.55508	5.76049
	104.237	2.36971	4.2393	7.02658		104.447	2.66611	3.55392	5.75205
	105.306	2.37525	4.23323	7.03863		105.517	2.66407	3.55078	5.76416
	106.374	2.37695	4.25183	7.04471		106.587	2.67295	3.55259	5.75861
	107.443	2.37305	4.24735	7.06114		107.657	2.66747	3.55459	5.7668
	108.655	2.35178	4.19063	6.96431		108.875	2.64812	3.51391	5.75734
	109.709	2.36247	4.19378	7.01659		109.934	2.65124	3.52058	5.75243
	110.764	2.36457	4.21551	7.01819		110.992	2.64647	3.50989	5.75141
	111.819	2.36117	4.20618	7.04271		112.05	2.64988	3.52888	5.74059
	112.874	2.35777	4.18961	7.00735		113.109	2.62989	3.51807	5.76187
	113.929	2.34385	4.2247	7.05038		114.167	2.64091	3.52222	5.75281
	114.984	2.35454	4.22061	7.04271		115.225	2.64988	3.52888	5.76011
	116.039	2.36182	4.22885	7.0596		116.284	2.64471	3.52473	5.77371
	117.094	2.34855	4.22885	7.07456		117.342	2.6564	3.5297	5.75771
	118.149	2.37444	4.22061	7.08761		118.4	2.64988	3.53385	5.77686
	119.204	2.36521	4.23095	7.07993		119.459	2.64715	3.53553	5.77057
	120.259	2.36586	4.21755	7.08184		120	2.65368	3.52642	5.79045

## Sheet: Fig. 2d
	Time (min)	Fluo. (FAM, a.u.)					Group	Mean (Ft - F0)	SD		Time (min)	Fluo. (FAM, a.u.)					Group	Mean (Ft - F0)	SD
		0	a×2	b×4	a×2+b×4		a×2	1.74094	0.3709			0	c×1	d×3	c×1+d×3		c×1	1.16	0.42036
	0	-0.00112	0.08883	0.07036	0.13879		b×4	4.37226	0.4421		0	0.000813043	0.000766957	-0.00213	0.00147		d×3	3.24333	0.54647
	1.00633	0.18452	0.38833	0.32337	0.41614		a×2+b×4	5.75523	0.7918		1.00633	0.28505	0.47516	0.37704	0.50364		c×1+d×3	4.09667	0.6176
	1.95783	0.33289	0.62858	0.63603	0.75986						1.95783	0.54409	0.88384	0.77354	0.94799
	2.51717	0.40049	0.75333	0.82349	0.95492						2.51717	0.6361	1.02417	0.94742	1.12916
	3.07683	0.46863	0.87053	1.00538	1.16117						3.07683	0.71905	1.14036	1.10578	1.28865
	3.63683	0.53629	0.95802	1.18047	1.36333						3.63683	0.77291	1.24258	1.2503	1.45602
	4.197	0.57981	1.06551	1.36115	1.57516						4.197	0.83547	1.33155	1.39978	1.60535
	4.757	0.62642	1.13525	1.5414	1.76565						4.757	0.8839	1.40235	1.54116	1.7566
	5.317	0.69378	1.22235	1.70053	1.94999						5.317	0.93114	1.48223	1.68086	1.8982
	5.87683	0.74548	1.28204	1.87066	2.14663						5.87683	0.9685	1.54215	1.80848	2.03154
	6.4365	0.78285	1.3696	2.01156	2.32457						6.4365	1.01487	1.61237	1.93312	2.16649
	6.99517	0.83555	1.43845	2.16588	2.49655						6.99517	1.04791	1.66744	2.0407	2.29808
	7.55533	0.87477	1.50784	2.30953	2.6672						7.55533	1.08937	1.72464	2.1618	2.40996
	8.115	0.91397	1.58495	2.44815	2.82864						8.115	1.11254	1.7735	2.26186	2.5283
	8.67533	0.95568	1.64899	2.58122	2.98051						8.67533	1.14987	1.82785	2.37562	2.64164
	9.23533	0.99244	1.69835	2.69626	3.13311						9.23533	1.17295	1.87211	2.47933	2.75713
	9.79517	1.02963	1.76843	2.82844	3.28728						9.79517	1.20653	1.90495	2.58396	2.85272
	10.3553	1.06191	1.80855	2.95329	3.40914						10.3553	1.22305	1.94075	2.67324	2.94709
	10.9152	1.09931	1.87541	3.07557	3.56634						10.9152	1.2495	1.99108	2.74958	3.04989
	11.475	1.13199	1.93621	3.18938	3.7036						11.475	1.2698	2.01984	2.84185	3.13482
	12.0352	1.16402	1.97597	3.29523	3.83211						12.0352	1.2934	2.04737	2.93112	3.22172
	12.595	1.1953	2.01404	3.41288	3.96314						12.595	1.31416	2.07963	3.00353	3.30014
	13.1553	1.22364	2.07409	3.4995	4.08064						13.1553	1.33353	2.1217	3.07075	3.38808
	13.715	1.2593	2.12186	3.60319	4.21701						13.715	1.3468	2.1516	3.13742	3.45083
	14.2753	1.2866	2.17628	3.69427	4.32554						14.2753	1.37228	2.1756	3.2167	3.54168
	14.8353	1.31655	2.23798	3.78725	4.44306						14.8353	1.38645	2.20314	3.27395	3.61122
	15.395	1.34903	2.25767	3.87532	4.54487						15.395	1.40584	2.23148	3.34353	3.67441
	15.9533	1.37035	2.29659	3.97092	4.64456						15.9533	1.41192	2.24641	3.39898	3.74176
	16.512	1.39622	2.35727	4.05327	4.74671						16.512	1.43046	2.27994	3.46446	3.8108
	17.072	1.43141	2.38846	4.12774	4.84377						17.072	1.44632	2.30535	3.5116	3.86366
	17.6317	1.44902	2.42621	4.20421	4.9323						17.6317	1.46673	2.32708	3.56475	3.92417
	18.19	1.47298	2.45994	4.29227	5.02354						18.19	1.47146	2.34911	3.61055	3.97634
	19.3937	1.51986	2.55917	4.45548	5.21576						19.3937	1.49622	2.39518	3.73047	4.126
	20.4497	1.5651	2.62599	4.58423	5.38667						20.4497	1.53377	2.4347	3.82683	4.23078
	21.5062	1.60842	2.69001	4.70122	5.52158						21.5062	1.54541	2.46699	3.91239	4.31492
	22.5628	1.64929	2.75145	4.82189	5.66531						22.5628	1.57381	2.50011	3.995	4.40027
	23.6195	1.68617	2.81797	4.93096	5.78665						23.6195	1.58651	2.52935	4.04323	4.48685
	24.6765	1.72461	2.87589	5.03069	5.92957						24.6765	1.59569	2.55946	4.11611	4.56617
	25.7328	1.75554	2.95841	5.12089	6.04875						25.7328	1.61032	2.58527	4.19563	4.63923
	26.7897	1.79882	3.00608	5.22553	6.15166						26.7897	1.62303	2.62873	4.23602	4.70451
	27.8462	1.82128	3.06099	5.30803	6.2801						27.8462	1.65197	2.64854	4.2961	4.78263
	28.9028	1.86055	3.10382	5.40118	6.36566						28.9028	1.65549	2.66659	4.34225	4.82827
	29.9593	1.89328	3.17067	5.49834	6.47376						29.9593	1.68334	2.68463	4.38446	4.89099
	31.0165	1.9166	3.21596	5.57024	6.58132						31.0165	1.6863	2.71125	4.43342	4.96515
	32.0733	1.94218	3.26897	5.64206	6.6613						32.0733	1.71119	2.72633	4.48564	5.00914
	33.1297	1.97831	3.32452	5.70091	6.74975						33.1297	1.70823	2.75177	4.51537	5.05448
	34.1867	2.00035	3.36795	5.77441	6.84078						34.1867	1.72797	2.76507	4.56148	5.12567
	35.243	2.03914	3.41007	5.85435	6.92525						35.243	1.72797	2.78873	4.59688	5.15128
	36.2997	2.05413	3.46153	5.90681	6.99759						36.2997	1.72669	2.82165	4.62215	5.20931
	37.3563	2.07791	3.49558	5.9669	7.08703						37.3563	1.75063	2.8286	4.67611	5.26664
	38.413	2.09598	3.5505	6.03309	7.17451						38.413	1.75986	2.8446	4.70197	5.29925
	39.4695	2.12287	3.60543	6.07888	7.22561						39.4695	1.7656	2.86153	4.72111	5.35462
	40.5265	2.15722	3.64207	6.14648	7.30541						40.5265	1.77022	2.86718	4.76554	5.38162
	41.5832	2.17363	3.65767	6.19362	7.38109						41.5832	1.77135	2.88321	4.78752	5.41858
	42.6397	2.2022	3.71397	6.25034	7.4395						42.6397	1.79344	2.90321	4.81833	5.45139
	43.6967	2.21589	3.74722	6.29208	7.49519						43.6967	1.78881	2.92122	4.84472	5.50545
	44.7532	2.23213	3.79398	6.32607	7.53746						44.7532	1.80212	2.92306	4.87852	5.5467
	45.8095	2.2639	3.82793	6.39731	7.61699						45.8095	1.81893	2.93819	4.88756	5.57801
	46.8647	2.30262	3.88079	6.43628	7.68761						46.8647	1.82533	2.95434	4.92733	5.62067
	47.9213	2.30955	3.89426	6.48151	7.73325						47.9213	1.8207	2.9676	4.94189	5.64057
	48.9778	2.33787	3.92963	6.52199	7.7968						48.9778	1.82356	2.977	4.97927	5.67766
	50.0347	2.36823	3.97232	6.57409	7.85939						50.0347	1.8375	2.98273	4.99027	5.70175
	51.0915	2.37015	4.00231	6.5983	7.89117						51.0915	1.83459	2.98459	5.00838	5.72172
	52.148	2.38778	4.05658	6.64322	7.91847						52.148	1.84213	2.98839	5.02687	5.76295
	53.2047	2.41573	4.08479	6.67013	7.98905						53.2047	1.84967	3.02058	5.03748	5.79988
	54.2615	2.42991	4.09166	6.70061	8.00952						54.2615	1.87053	3.03099	5.06228	5.8227
	55.3183	2.45047	4.15032	6.75538	8.07095						55.3183	1.87053	3.02152	5.09769	5.86964
	56.3745	2.4588	4.18215	6.77891	8.13353						56.3745	1.87517	3.05086	5.1107	5.88819
	57.4317	2.49261	4.2083	6.82969	8.17686						57.4317	1.87517	3.05086	5.1225	5.9138
	58.488	2.50044	4.23941	6.84817	8.22009						58.488	1.88212	3.06316	5.13583	5.94496
	59.5448	2.52144	4.28004	6.87413	8.23921						59.5448	1.89487	3.06411	5.16458	5.95073
	60.6013	2.53423	4.27517	6.90649	8.28946						60.6013	1.89776	3.08587	5.18181	5.99467
	61.658	2.54013	4.31543	6.95438	8.3385						61.658	1.89023	3.08682	5.1909	6.01751
	62.7148	2.5681	4.35029	6.97779	8.38758						62.7148	1.90822	3.09915	5.22211	6.0263
	63.7713	2.5676	4.37669	6.99314	8.42283						63.7713	1.9111	3.11144	5.21966	6.05317
	64.828	2.58814	4.41242	7.02692	8.4375						64.828	1.90416	3.11335	5.24966	6.07753
	65.885	2.61561	4.42481	7.06569	8.47631						65.885	1.92446	3.10862	5.24573	6.10315
	66.9417	2.62833	4.46749	7.07694	8.52976						66.9417	1.92504	3.12851	5.27451	6.13883
	67.9985	2.64157	4.48921	7.11779	8.5662						67.9985	1.92792	3.13606	5.27598	6.16566
	69.0548	2.66516	4.50783	7.13717	8.61079						69.0548	1.92387	3.13133	5.29959	6.18273
	70.1113	2.66382	4.51792	7.15143	8.63625						70.1113	1.94593	3.17209	5.30724	6.19161
	71.1683	2.68699	4.55513	7.20564	8.6637						71.1683	1.95227	3.16446	5.31927	6.1998
	72.2247	2.69163	4.58932	7.21073	8.69279						72.2247	1.95	3.17683	5.34268	6.23432
	73.2813	2.70772	4.60868	7.24852	8.7347						73.2813	1.94703	3.17199	5.34825	6.24794
	74.3365	2.72017	4.65223	7.25979	8.76146						74.3365	1.95812	3.16736	5.3663	6.26848
	75.393	2.72017	4.66854	7.29658	8.79335						75.393	1.97436	3.20524	5.37811	6.30693
	76.4483	2.74613	4.69492	7.30782	8.82859						76.4483	1.97602	3.20608	5.38491	6.30069
	77.5047	2.7682	4.70035	7.34461	8.86504						77.5047	1.9721	3.19869	5.38975	6.32441
	78.5617	2.77755	4.73376	7.35383	8.89818						78.5617	1.98473	3.21179	5.41371	6.36201
	79.6182	2.79237	4.74704	7.38147	8.92012						79.6182	1.97662	3.21652	5.41765	6.37055
	80.675	2.80739	4.79192	7.38853	8.95495						80.675	1.98533	3.2459	5.44646	6.37212
	81.7313	2.8058	4.79493	7.42627	8.98766						81.7313	1.9918	3.24035	5.4397	6.39976
	82.7887	2.8261	4.81528	7.41106	8.99389						82.7887	1.99345	3.24117	5.44252	6.41482
	83.845	2.84322	4.84708	7.45908	9.04733						83.845	2.00217	3.24688	5.44772	6.44627
	84.9017	2.85472	4.85659	7.48886	9.05359						84.9017	1.99406	3.25162	5.47528	6.45482
	85.9585	2.85967	4.87916	7.51446	9.10046						85.9585	2.00174	3.27647	5.48684	6.46005
	87.015	2.87691	4.88809	7.52131	9.12557						87.015	2.01314	3.26859	5.49242	6.49007
	88.0717	2.88735	4.92859	7.52857	9.14758						88.0717	2.00805	3.28299	5.48697	6.48094
	89.1283	2.88961	4.94702	7.54886	9.18808						89.1283	2.0115	3.29147	5.5172	6.50498
	90.1853	2.89402	4.98504	7.58972	9.21997						90.1853	2.02308	3.30469	5.51198	6.52473
	91.2417	2.91159	4.98082	7.61051	9.23927						91.2417	2.01841	3.2895	5.52252	6.53595
	92.2983	2.9359	5.0101	7.62259	9.25239						92.2983	2.01557	3.31516	5.52113	6.5605
	93.3552	2.9359	5.03727	7.62669	9.28886						93.3552	2.03892	3.31064	5.55118	6.58989
	94.4117	2.96019	5.05566	7.6551	9.2974						94.4117	2.03993	3.31989	5.5487	6.59467
	95.4685	2.9591	5.06484	7.66522	9.34038						95.4685	2.04399	3.31989	5.56445	6.61603
	96.5252	2.97178	5.09115	7.70091	9.38008						96.5252	2.03303	3.31714	5.58278	6.62354
	97.5815	2.99107	5.11541	7.6837	9.37028						97.5815	2.0446	3.33036	5.58149	6.63046
	98.6367	2.99107	5.12084	7.73274	9.39761						98.6367	2.04583	3.32287	5.59589	6.65079
	99.6935	3.00154	5.16141	7.73189	9.41972						99.6935	2.04867	3.3351	5.58937	6.67318
	100.75	3.01368	5.15971	7.75834	9.4399						100.75	2.05901	3.35105	5.61306	6.69395
	101.806	3.01037	5.18858	7.76868	9.47896						101.806	2.05518	3.34383	5.60242	6.70533
	102.864	3.02913	5.20115	7.77903	9.49068						102.864	2.05189	3.34606	5.62233	6.70716
	103.92	3.03963	5.24178	7.81909	9.52651						103.92	2.07082	3.37601	5.61689	6.7208
	104.977	3.05505	5.23834	7.81473	9.55317						104.977	2.07242	3.37673	5.65109	6.73564
	106.034	3.06388	5.24377	7.84744	9.54405						106.034	2.06208	3.38448	5.65893	6.73627
	107.09	3.06885	5.27181	7.84035	9.57727						107.09	2.07365	3.374	5.65763	6.76027
	108.147	3.07817	5.27663	7.86539	9.59541						108.147	2.08522	3.38247	5.64451	6.77572
	109.202	3.09702	5.29614	7.87636	9.60857						109.202	2.0824	3.38448	5.66681	6.77473
	110.258	3.09966	5.33007	7.90106	9.64418						110.258	2.08054	3.39094	5.67866	6.79544
	111.314	3.12351	5.3342	7.90907	9.66328						111.314	2.09803	3.40717	5.68127	6.81155
	112.37	3.1234	5.3544	7.92479	9.7028						112.37	2.0921	3.41835	5.68129	6.81516
	113.427	3.13676	5.3777	7.94179	9.6952						113.427	2.08832	3.40647	5.6865	6.80531
	114.484	3.14559	5.38857	7.95815	9.73622						114.484	2.09865	3.42713	5.69833	6.83029
	115.54	3.15542	5.41591	7.95969	9.74646						115.54	2.0952	3.42814	5.70358	6.84476
	116.597	3.16481	5.41679	7.98123	9.78425						116.597	2.11146	3.41866	5.7154	6.86613
	117.652	3.17732	5.4306	7.99169	9.77222						117.652	2.12303	3.44609	5.72591	6.87302
	118.708	3.17208	5.47012	8.00314	9.80461						118.708	2.12021	3.45286	5.74431	6.88489
	119.764	3.19724	5.48842	8.03289	9.85499						119.764	2.12177	3.45353	5.73904	6.90389

## Sheet: Fig. 2g
	E probe (nM)	F probe 0 nM		F probe 10 nM		F probe 20 nM		F probe 30 nM		F probe 40 nM		F probe 50 nM
		FAM	ROX	FAM	ROX	FAM	ROX	FAM	ROX	FAM	ROX	FAM	ROX
	50	1	0	0.89536	0.02217	0.7934	0.05213	0.68308	0.09945	0.44844	0.17815	0.37426	0.25082
	40	0.90487	0.01046	0.73291	0.02861	0.49044	0.03298	0.30933	0.02929	0.29743	0.2743	0.19004	0.41786
	30	0.78845	0.06992	0.57599	0.10485	0.31415	0.10402	0.23674	0.39687	0.11722	0.60096	0.09404	0.7862
	20	0.52275	0.07755	0.37256	0.17671	0.22164	0.31404	0.09713	0.57175	0.04492	0.75013	0.0583	0.8331
	10	0.15002	0.08485	0.04992	0.16576	0.05204	0.43196	0.03858	0.66227	0.04838	0.83966	0.05163	0.88519
	0	0.01297	0.09781	0.01662	0.30281	0.00499	0.64759	0.00247	0.85183	0.00172	0.94413	0	1

## Sheet: Fig. 3a
	Multiplication								Summation								Subtraction								The entire computation
	Time (min)	Fluo. (FAM, a.u.)				Vmax (a.u./min)			Time (min)	Fluo. (FAM, a.u.)				Vmax (a.u./min)			Time (min)	Fluo. (FAM, a.u.)				Vmax (a.u./min)			Time (min)	Fluo. (FAM, a.u.)				Vmax (a.u./min)
		Non-localized	Localized		Non-localized	0.03963				Non-localized	Localized		Non-localized	0.02641				Non-localized	Localized		Non-localized	0.01134				Non-localized	Localized		Non-localized	0.00863
	0	0	0		Localized	0.04206			0	0	0		Localized	0.04242			0	0	0		Localized	0.03613			0	0	0		Localized	0.02927
	1.00567	0.04891	0.0616						1.07	0.03458	0.07479						1.0255	0.01021	0.02998						1.06417	0.02056	0.0498
	2.54717	0.14163	0.17276						2.19167	0.09079	0.1956						2.69383	0.0331	0.10613						2.58617	0.03919	0.12061
	3.62067	0.19172	0.22649						2.765	0.10644	0.22724						3.77567	0.04726	0.14998						3.66067	0.0479	0.15348
	4.694	0.23515	0.27243						3.33833	0.12291	0.25578						4.857	0.05972	0.19138						4.73417	0.057	0.18793
	5.7675	0.27399	0.30991						3.91017	0.13719	0.27884						5.93867	0.0706	0.22969						5.80717	0.06261	0.21676
	6.84083	0.30885	0.34501						4.4835	0.14889	0.30073						7.02067	0.08197	0.26648						6.88067	0.07217	0.23814
	7.914	0.34032	0.37665						5.05683	0.16612	0.31721						8.10383	0.0929	0.3004						7.95383	0.07264	0.26086
	8.98733	0.36936	0.39657						5.63017	0.17995	0.33511						9.18533	0.10358	0.3305						9.0275	0.08127	0.27272
	10.0607	0.39631	0.42063						6.2035	0.194	0.3517						10.267	0.1134	0.3613						10.1007	0.0863	0.29271
	11.1342	0.42199	0.44158						6.77683	0.20464	0.36625						11.3487	0.12409	0.38972						11.1743	0.09061	0.30323
	12.2072	0.44653	0.46345						7.35017	0.2174	0.3799						12.4305	0.13416	0.41663						12.2472	0.09693	0.31951
	13.2807	0.46779	0.48131						7.9235	0.23026	0.3902						13.5122	0.14434	0.44135						13.3208	0.10171	0.3332
	14.354	0.48726	0.49947						8.49683	0.24078	0.40101						14.5938	0.15397	0.46547						14.394	0.10755	0.34761
	15.4275	0.50873	0.51665						9.07017	0.25461	0.41277						15.6753	0.16445	0.48798						15.4675	0.11058	0.35797
	16.501	0.52651	0.53258						9.6435	0.26405	0.42419						16.7572	0.17401	0.50912						16.541	0.11538	0.3637
	17.5742	0.54403	0.54647						10.2168	0.2763	0.43461						17.8388	0.1829	0.53072						17.6143	0.12145	0.37736
	18.6475	0.55917	0.56061						10.7902	0.2855	0.44266						18.9205	0.19297	0.55052						18.6875	0.1217	0.38587
	19.7208	0.57561	0.57342						11.3635	0.29584	0.4499						20.0023	0.20321	0.56943						19.7627	0.12801	0.40214
	20.794	0.58977	0.58548						11.9368	0.30482	0.46056						21.0838	0.21288	0.5867						20.8372	0.12904	0.41172
	21.8673	0.60315	0.59741						12.5102	0.31413	0.46809						22.1655	0.22243	0.60447						21.9107	0.13561	0.42148
	22.9408	0.61751	0.6078						13.0835	0.32393	0.47533						23.2472	0.23138	0.62098						22.9842	0.14295	0.42758
	24.0142	0.63028	0.61872						13.6568	0.33345	0.48467						24.3287	0.24134	0.63581						24.0575	0.14751	0.43774
	25.0875	0.64333	0.63072						14.2302	0.34115	0.49029						25.4105	0.24949	0.65155						25.1308	0.14878	0.44383
	26.1612	0.65452	0.63936						14.8035	0.35263	0.49816						26.4922	0.25825	0.66486						26.2043	0.1513	0.45379
	27.234	0.66643	0.64909						15.3768	0.36379	0.50734						27.5738	0.26587	0.67846						27.2777	0.15231	0.46333
	28.3075	0.67659	0.656						15.9502	0.37249	0.51377						28.6557	0.27492	0.69106						28.3508	0.15712	0.47248
	29.3808	0.68673	0.66601						16.5235	0.37949	0.52117						29.7372	0.28181	0.70385						29.424	0.16193	0.47592
	30.4542	0.69654	0.67311						17.0968	0.3906	0.52053						30.819	0.2905	0.71486						30.4977	0.1708	0.48587
	31.5275	0.7052	0.68083						17.6685	0.39893	0.52826						31.9005	0.29934	0.72619						31.571	0.16953	0.49196
	32.6008	0.71632	0.68846						18.2418	0.40791	0.53452						32.9823	0.30503	0.73651						32.6457	0.17181	0.50212
	33.6742	0.72402	0.69524						18.8135	0.42422	0.55181						34.0638	0.31333	0.74701						33.7193	0.17535	0.50758
	34.7475	0.73337	0.70268						20.0435	0.44166	0.55938						35.1457	0.32013	0.75657						34.7928	0.18169	0.51591
	35.8208	0.7409	0.70875						21.1102	0.45986	0.56969						36.2272	0.32806	0.76444						35.866	0.18347	0.51976
	36.8943	0.74908	0.71564						22.1768	0.46995	0.58172						37.309	0.33524	0.77375						36.939	0.18902	0.5283
	37.9673	0.756	0.72154						23.2435	0.48395	0.5898						38.3907	0.34242	0.78355						38.0125	0.1875	0.53599
	39.0408	0.76463	0.72733						24.3102	0.50245	0.59745						39.4722	0.34885	0.79059						39.086	0.1918	0.54411
	40.1142	0.76997	0.73334						25.3768	0.51424	0.60596						40.554	0.35585	0.79839						40.1593	0.19662	0.55426
	41.1875	0.77819	0.73983						26.4437	0.52823	0.61351						41.6357	0.36266	0.80532						41.2323	0.19714	0.55586
	42.2608	0.7841	0.74486						27.5102	0.53893	0.621						42.7173	0.37096	0.81294						42.3057	0.19892	0.55832
	43.3345	0.78946	0.74966						28.5768	0.55022	0.62951						43.799	0.37833	0.82005						43.3793	0.20395	0.56622
	44.4077	0.79701	0.7547						29.6435	0.56302	0.63818						44.8805	0.38513	0.82614						44.4527	0.20778	0.57209
	45.4808	0.80178	0.75936						30.7103	0.57448	0.63524						45.9623	0.39001	0.83184						45.5262	0.206	0.57571
	46.5542	0.80787	0.76234						31.777	0.58552	0.63847						47.044	0.39757	0.83877						46.601	0.21208	0.58404
	47.6275	0.81338	0.76726						32.8437	0.59581	0.64093						48.1257	0.4042	0.84574						47.676	0.21234	0.59058
	48.7008	0.8183	0.77177						33.9103	0.60804	0.64727						49.2075	0.40993	0.84982						48.7497	0.21815	0.59802
	49.7743	0.82399	0.77668						34.977	0.61448	0.65727						50.2892	0.41742	0.85636						49.824	0.22093	0.60163
	50.8477	0.82935	0.78007						36.0437	0.62863	0.66095						51.3707	0.42355	0.8615						50.8975	0.22424	0.612
	51.9208	0.83403	0.78404						37.1103	0.6375	0.66845						52.4523	0.42845	0.8662						51.9708	0.22522	0.61403
	52.9942	0.8391	0.78807						38.177	0.64723	0.67366						53.534	0.43607	0.8721						53.0445	0.22906	0.62394
	54.0678	0.84391	0.79249						39.2437	0.65743	0.67986						54.6158	0.44143	0.87629						54.1178	0.22879	0.63002
	55.141	0.84919	0.79403						40.3105	0.66434	0.6854						55.6975	0.44779	0.88137						55.1927	0.2397	0.62822
	56.2143	0.85438	0.79904						41.377	0.67245	0.69084						56.779	0.45356	0.88594						56.2662	0.24095	0.6379
	57.2877	0.85778	0.80285						42.4435	0.68172	0.69662						57.8607	0.46091	0.88931						57.3395	0.24523	0.63993
	58.361	0.86305	0.80497						43.5103	0.69187	0.70268						58.9425	0.46479	0.8928						58.4128	0.24648	0.64196
	59.4342	0.86614	0.80844						44.577	0.69973	0.70865						60.0242	0.47084	0.89661						59.488	0.25034	0.65279
	60.5075	0.87124	0.81125						45.6435	0.70803	0.71299						61.1058	0.47719	0.90212						60.5628	0.25311	0.65818
	61.581	0.87465	0.81347						46.7102	0.71563	0.71834						62.1875	0.48386	0.9048						61.6362	0.2531	0.65412
	62.6545	0.87805	0.81771						47.7773	0.72426	0.72287						63.269	0.48928	0.90836						62.7093	0.25946	0.67058
	63.7278	0.88215	0.81965						48.8437	0.73237	0.72779						64.3508	0.49499	0.9114						63.7827	0.26277	0.67058
	64.801	0.88683	0.82184						49.9103	0.7371	0.73348						65.4325	0.50122	0.91338						64.8558	0.25918	0.67058
	65.8743	0.88966	0.82582						50.977	0.74537	0.73919						66.5142	0.50619	0.91592						65.9295	0.26913	0.67845
	66.9478	0.89293	0.82793						52.0437	0.75139	0.7422						67.5957	0.51081	0.91781						67.0027	0.27093	0.68095
	68.0208	0.89647	0.8295						53.1103	0.75971	0.74732						68.6775	0.51741	0.92263						68.076	0.27162	0.69133
	69.0943	0.89902	0.83383						54.177	0.76536	0.75059						69.7608	0.52227	0.92421						69.1497	0.27798	0.68836
	70.1677	0.9037	0.83639						55.2438	0.77064	0.75489						70.8427	0.52846	0.92598						70.223	0.28101	0.69694
	71.241	0.90625	0.83797						56.3103	0.77968	0.75981						71.9258	0.5334	0.92984						71.2977	0.28529	0.69694
	72.3143	0.91051	0.8399						57.377	0.7861	0.76242						73.0075	0.53706	0.93025						72.371	0.28586	0.7035
	73.3878	0.91263	0.84145						58.4437	0.7893	0.76648						74.089	0.54439	0.93355						73.4443	0.2889	0.70684
	74.4612	0.91576	0.84371						59.5103	0.79873	0.77077						75.1708	0.54979	0.93533						74.518	0.29289	0.72175
	75.5343	0.91831	0.84688						60.577	0.80081	0.77421						76.2525	0.55377	0.93858						75.5917	0.2965	0.71722
	76.6077	0.92228	0.8487						61.6437	0.81194	0.77806						77.3342	0.55969	0.94015						76.666	0.30258	0.72079
	77.681	0.92412	0.84936						62.7105	0.81381	0.78258						78.4157	0.56603	0.9431						77.7397	0.30049	0.72669
	78.7543	0.92754	0.85289						63.7772	0.81607	0.78561						79.4975	0.56982	0.94462						78.8148	0.3041	0.73449
	79.8278	0.92896	0.8534						64.8438	0.82326	0.79138						80.5792	0.57567	0.94747						79.8895	0.31113	0.73603
	80.9012	0.93179	0.85573						65.9105	0.82925	0.79354						81.6608	0.58096	0.9497						80.9628	0.31445	0.7383
	81.9745	0.93491	0.85643						66.9772	0.83394	0.79741						82.7425	0.58394	0.95107						82.0363	0.31047	0.73879
	83.0477	0.93692	0.86013						68.0438	0.83908	0.80212						83.824	0.59085	0.95458						83.1112	0.32054	0.74739
	84.121	0.9389	0.86231						69.1105	0.84341	0.80558						84.9058	0.59546	0.95682						84.1843	0.32235	0.74512
	85.1943	0.94199	0.86344						70.1773	0.85242	0.80965						85.9875	0.59904	0.957						85.2583	0.32568	0.75654
	86.2677	0.94571	0.8646						71.2438	0.85718	0.81136						87.0692	0.6052	0.95903						86.333	0.32633	0.76539
	87.3412	0.947	0.86591						72.3105	0.85921	0.81759						88.1508	0.60975	0.96203						87.4063	0.33328	0.7555
	88.4145	0.95022	0.86841						73.3772	0.86472	0.81844						89.2327	0.61428	0.96335						88.4795	0.33574	0.76741
	89.4878	0.95295	0.8711						74.4438	0.86603	0.82575						90.3143	0.61894	0.96568						89.5528	0.33516	0.77147
	90.5612	0.9548	0.8714						75.5103	0.87337	0.82661						91.3958	0.62413	0.9658						90.6263	0.34393	0.77375
	91.6345	0.95635	0.87209						76.5772	0.87548	0.83112						92.4775	0.62773	0.96787						91.6997	0.34457	0.78008
	92.7078	0.95749	0.87507						77.644	0.88207	0.83563						93.5592	0.63402	0.96965						92.773	0.34731	0.77933
	93.7812	0.96044	0.87646						78.7107	0.88433	0.8395						94.6408	0.63762	0.97164						93.846	0.35246	0.78338
	94.8545	0.96146	0.87788						79.7773	0.88504	0.84186						95.7227	0.64199	0.97367						94.9195	0.35639	0.78896
	95.928	0.96473	0.87819						80.844	0.88956	0.84486						96.8043	0.64802	0.97464						95.9932	0.35305	0.78844
	97.001	0.96514	0.87973						81.9107	0.89388	0.84637						97.886	0.65212	0.97595						97.0662	0.36065	0.78946
	98.0745	0.96772	0.88098						82.9773	0.89764	0.84958						98.9675	0.65701	0.97642						98.1413	0.3637	0.80162
	99.1478	0.97056	0.88264						84.4243	0.90023	0.8526						100.049	0.66168	0.97909						99.4855	0.36492	0.80199
	100.221	0.97319	0.8843						85.4942	0.90496	0.85647						101.131	0.66448	0.97972						100.56	0.37222	0.80148
	101.295	0.97313	0.88527						86.5627	0.90919	0.85969						102.213	0.66957	0.98124						101.635	0.37252	0.8086
	102.368	0.97623	0.88499						87.631	0.91108	0.86268						103.294	0.6741	0.98353						102.711	0.37616	0.81356
	103.442	0.97748	0.88784						88.701	0.91575	0.86483						104.376	0.67848	0.98523						103.785	0.37891	0.81438
	104.514	0.97937	0.88775						89.7693	0.91783	0.8672						105.458	0.68086	0.98408						104.859	0.38013	0.82093
	105.588	0.97867	0.88938						90.8377	0.92287	0.87107						106.539	0.68674	0.98535						105.934	0.38803	0.82698
	106.661	0.98278	0.89157						91.9062	0.92408	0.87364						107.621	0.69117	0.9889						107.009	0.38955	0.82333
	107.734	0.98419	0.89209						92.9742	0.92811	0.87732						108.703	0.69402	0.98717						108.084	0.39229	0.82646
	109.067	0.98557	0.89209						94.0428	0.93108	0.87839						110.049	0.69923	0.99072						109.159	0.39746	0.82779
	110.136	0.98327	0.88996						95.1127	0.93461	0.88247						111.121	0.70189	0.99115						110.234	0.39958	0.83435
	111.204	0.9844	0.89017						96.1808	0.93752	0.88657						112.193	0.70623	0.99072						111.309	0.40597	0.83752
	112.273	0.98602	0.88908						97.2493	0.93966	0.88913						113.264	0.71023	0.99216						112.384	0.40203	0.84305
	113.341	0.98746	0.89136						98.3177	0.94422	0.89234						114.336	0.71471	0.99343						113.459	0.40597	0.84621
	114.41	0.9903	0.89438						99.3862	0.9466	0.89491						115.408	0.71797	0.99445						114.534	0.41268	0.84964
	115.478	0.99271	0.89448						100.456	0.94976	0.8975						116.48	0.7229	0.99631						115.609	0.41724	0.85411
	116.548	0.99322	0.89508						101.524	0.95184	0.89987						117.551	0.72797	0.99757						116.684	0.4142	0.84886
	117.616	0.99419	0.89788						102.593	0.95456	0.90158						118.623	0.73138	0.99808						117.759	0.41845	0.85306
	118.685	0.99714	0.8985						103.661	0.95713	0.90568						119.694	0.73584	0.99648						118.834	0.42636	0.8599
	119.753	0.9969	0.89982						104.729	0.96004	0.9078						120.766	0.73658	1						119.909	0.42757	0.86069
	120.821	1	0.90236						105.799	0.96252	0.91256														120.984	0.42789	0.85964
									106.868	0.96675	0.91428														122.059	0.43245	0.87043
									107.936	0.96777	0.91623														123.134	0.4379	0.87148
									109.004	0.9703	0.91924														124.209	0.44126	0.87175
									110.073	0.96951	0.92161														125.284	0.4431	0.87754
									111.141	0.97369	0.92393														126.359	0.44462	0.88069
									112.209	0.97598	0.92542														127.434	0.44766	0.87385
									113.278	0.97811	0.9283														128.509	0.45191	0.88675
									114.346	0.97878	0.92978														129.584	0.45647	0.89017
									115.415	0.97973	0.93319														130.659	0.45527	0.89308
									116.483	0.98316	0.93554														131.734	0.46623	0.8957
									117.551	0.98399	0.93772														132.809	0.46559	0.89516
									118.62	0.98754	0.94241														133.884	0.472	0.89727
									119.688	0.99199	0.94205														134.959	0.47048	0.90122
									120.756	1	0.94627														136.034	0.47384	0.90572
																									137.109	0.47744	0.90518
																									138.184	0.48298	0.91071
																									139.259	0.48569	0.90859
																									140.334	0.48297	0.91044
																									141.409	0.49178	0.91255
																									142.484	0.49264	0.9191
																									143.559	0.49753	0.92203
																									144.634	0.5009	0.91937
																									145.709	0.50058	0.92545
																									146.784	0.50698	0.9236
																									147.859	0.50242	0.93043
																									148.934	0.51393	0.93309
																									150.009	0.5134	0.93439
																									151.084	0.51916	0.93016
																									152.157	0.5212	0.93705
																									153.232	0.52524	0.93862
																									154.307	0.52947	0.93568
																									155.382	0.53099	0.94415
																									156.457	0.52795	0.94497
																									157.533	0.53437	0.94305
																									158.607	0.53826	0.95336
																									159.682	0.5386	0.95097
																									160.757	0.53741	0.95677
																									161.832	0.54772	0.95281
																									162.907	0.55076	0.95649
																									163.982	0.55414	0.96101
																									165.058	0.55414	0.96202
																									166.132	0.56057	0.96414
																									167.208	0.56023	0.96995
																									168.282	0.56445	0.96626
																									169.358	0.56935	0.97179
																									170.432	0.56935	0.97207
																									171.506	0.57019	0.96995
																									172.581	0.57509	0.97307
																									173.655	0.57848	0.98129
																									174.731	0.57779	0.98681
																									175.805	0.58491	0.98413
																									176.879	0.58035	0.98866
																									177.954	0.5854	0.98313
																									179.029	0.59334	0.98625
																									180.104	0.591	1

## Sheet: Fig. 3b
	Non-localized
	Group	Test 1	Test 2	Test 3	Mean (Ft - F0)	SD	P value
	(1) 0 day	2.1359	2.14403	2.27305	2.18433	0.07694	0.0165	(1) vs (2)
	(2) 1 week	1.56066	1.76719	1.90899	1.74561	0.17516
	Localized
	Group	Test 1	Test 2	Test 3	Mean (Ft - F0)	SD	P value
	(3) 0 day	1.72012	1.87202	1.64352	1.74522	0.1163	0.4844	(3) vs (4)
	(4) 1 week	1.63993	1.79227	1.59654	1.67625	0.10279

## Sheet: Fig. 3c
	Sample	FAM (Ft - F0)	ROX (Ft - F0)
	1	0.61267	-0.10155
	2	1.62984	-0.19814
	3	-0.05881	0.96555
	4	-0.09502	1.44
	5	1.45126	-0.20417
	6	0.83648	-0.11765
	7	-0.13608	1.26903
	8	0.04564	1.05299

## Sheet: Fig. 4c
	Time (min)	Fluo. (a.u.)
		0	1 fM	10 fM	100 fM	1000 fM
	6.15317	-0.03167	0.07244	0.01038	0.05275	0.11514
	7.5885	-0.07024	0.04616	0.06256	0.07736	0.11654
	9.02533	-0.04072	0.02776	0.02882	0.03527	0.14957
	10.462	-0.00224	0.02718	0.03555	0.04933	0.16305
	11.8985	-0.0379	0.04568	0.07559	0.06158	0.14542
	13.3353	-0.0226	0.08881	0.06963	0.05608	0.15965
	14.7735	-0.01864	0.04184	0.03661	0.05091	0.17011
	16.212	0.2097	0.26033	0.23965	0.20503	0.35514
	17.6487	0.23523	0.26909	0.26254	0.28475	0.34957
	19.0872	0.24217	0.28994	0.21996	0.25642	0.39908
	20.5535	0.29404	0.27314	0.27436	0.29725	0.40318
	21.952	0.25258	0.27859	0.26557	0.23161	0.41595
	23.3557	0.26424	0.29538	0.21118	0.32553	0.39029
	24.7588	0.25953	0.27102	0.25123	0.3239	0.41522
	26.1622	0.27868	0.33207	0.22055	0.31515	0.38261
	27.5653	0.26301	0.29569	0.25466	0.30617	0.42564
	28.9688	0.24959	0.27009	0.30744	0.27426	0.41376
	30.372	0.30256	0.31782	0.27721	0.32936	0.45461
	31.772	0.26526	0.28508	0.23794	0.23342	0.45715
	33.1755	0.29362	0.31738	0.22742	0.25119	0.4467
	34.5788	0.27299	0.30724	0.24632	0.27793	0.41408
	35.982	0.26153	0.29676	0.27125	0.2886	0.41805
	37.3822	0.25879	0.30891	0.29772	0.30821	0.48784
	38.7855	0.29671	0.35088	0.28314	0.30829	0.54423
	40.1887	0.26927	0.31895	0.25838	0.31896	0.59871
	41.5922	0.28074	0.29372	0.29024	0.30829	0.67422
	42.9953	0.24882	0.35088	0.25472	0.33681	0.84032
	44.3988	0.27724	0.33324	0.25128	0.29758	1.08245
	45.8023	0.29047	0.37399	0.24934	0.33861	1.39813
	47.2023	0.26601	0.31482	0.24653	0.34908	1.77752
	48.6055	0.27451	0.30969	0.23514	0.37425	2.35874
	50.0055	0.23909	0.32777	0.29561	0.44193	2.95435
	51.4087	0.29222	0.31136	0.27949	0.49727	3.53082
	52.8105	0.24707	0.32063	0.29561	0.57736	4.16023
	54.2138	0.27276	0.3866	0.26893	0.81444	4.69672
	55.614	0.25231	0.34709	0.32212	1.03207	5.2139
	57.0173	0.2755	0.37441	0.32056	1.3861	5.6865
	58.4172	0.23359	0.37358	0.35575	1.90798	6.13105
	59.8207	0.23634	0.39712	0.45711	2.45106	6.60803
	61.2207	0.2301	0.47027	0.57255	3.05216	6.94997
	62.6238	0.24157	0.52371	0.76087	3.70556	7.41731
	64.0238	0.22211	0.59892	1.03442	4.35723	7.79522
	65.4273	0.21413	0.72042	1.40392	4.87069	8.18534
	66.8273	0.23781	0.95778	1.87601	5.39883	8.52685
	68.2307	0.20963	1.1957	2.41692	5.93113	8.84087
	69.6305	0.29299	1.59256	3.02519	6.40702	9.17869
	71.034	0.30975	2.1026	3.58329	6.85528	9.57556

## Sheet: Fig. 4d
	log[miRNA] (fM)	Mean Fluo. (a.u.)	SD
	0	2.12883	0.18515
	1	3.4865	0.39422
	2	6.77156	0.38234
	3	9.60519	0.31963

## Sheet: Fig. 4f
	log[miRNA] (fM)	Mean ssDNA product (nM)	SD
	0	413.333	37.5011
	1	672.333	51.5396
	2	848.667	65.5006
	3	924.333	61.5007

## Sheet: Fig. 5a
	Sample	Theoretical diagnostic results
		NSCLC	Healthy
	1	558.296
	2	373.995
	3	212.16
	4	171.229
	5	89.7253
	6	84.0752
	7	320.041
	8	175.326
	9	109.856
	10	106.204
	11	119.273
	12	134.339
	13	208.907
	14	113.6
	15	114.897
	16		-271.326
	17		-263.416
	18		-268.102
	19		-220.914
	20		-165.411
	21		-231.843
	22		-261.912
	23		-214.384
	24		-178.561
	25		-237.971
	26		-219.767
	27		-162.772
	28		-128.425
	29		-170.685
	30		-202.939

[truncated: 17 more sheets: Fig. 5b, Fig. 5c, Supp Fig. 2a, Supp Fig. 5, Supp Fig. 6, Supp Fig. 9, Supp Fig. 10, Supp Fig. 11, Supp Fig. 12, Supp Fig. 13, Supp Fig. 14, Supp Fig. 16, Supp Fig. 17, Supp Fig. 18, Supp Fig. 19, Supp Fig. 20, Supp Fig. 21]
